# Supplementary material for: Nanocrystalline Cellulose as a Versatile Engineering Material for Extrusion-Based Bioprinting
Source: Pharmaceutics. 2023 Oct 7;15(10):2432. doi: 10.3390/pharmaceutics15102432 (PMC10609932; doi:10.3390/pharmaceutics15102432)
Supplement: Supplementary file 1 [file pharmaceutics-15-02432-s001.zip]

Archive with 1 entries (1 files):
- MDPI_AlgCNC_Supplementary_Material.pdf
